# Supplementary material for: Targeting Discoidin Domain Receptors DDR1 and DDR2 overcomes matrix‐mediated tumor cell adaptation and tolerance to BRAF‐targeted therapy in melanoma
Source: EMBO Mol Med. 2021 Dec 27;14(2):e11814. doi: 10.15252/emmm.201911814 (PMC8819497; doi:10.15252/emmm.201911814)
Supplement: Supplementary file 3 — Source Data for Figure 2 [file EMMM-14-e11814-s002.zip]

Archive with 11 entries (8 files):
- Source_data_Figure_2/
- Source_data_Figure_2/Sources_data_Figure_2C.xlsx
- Source_data_Figure_2/Sources_data_Figure_2D.xlsx
- Source_data_Figure_2/Sources_data_Figure_2E.xlsx
- Source_data_Figure_2/Source_data_Fig_2G.pptx
- __MACOSX/
- __MACOSX/Source_data_Figure_2/
- __MACOSX/Source_data_Figure_2/._Sources_data_Figure_2C.xlsx
- __MACOSX/Source_data_Figure_2/._Sources_data_Figure_2D.xlsx
- __MACOSX/Source_data_Figure_2/._Sources_data_Figure_2E.xlsx
- __MACOSX/Source_data_Figure_2/._Source_data_Fig_2G.pptx
