# Supplementary material for: Targeting Discoidin Domain Receptors DDR1 and DDR2 overcomes matrix‐mediated tumor cell adaptation and tolerance to BRAF‐targeted therapy in melanoma
Source: EMBO Mol Med. 2021 Dec 27;14(2):e11814. doi: 10.15252/emmm.201911814 (PMC8819497; doi:10.15252/emmm.201911814)
Supplement: Supplementary file 3 — Source Data for Figure 2 [file EMMM-14-e11814-s002.zip › Source_data_Figure_2/Sources_data_Figure_2C.xlsx]

## Sheet: 1205Lu Plastic
Time (h)	Vehicle																																BRAFi
0	110	94	119	92	113	121	114	135	178	192	229	230	129	126	159	247	125	138	169	119	170	172	140	119	171	302	225	120	180	189	161	178	135	140	82	159	148	156	148	186	113	212	240	137	115	186	152	173	137
6	128	99	157	118	146	139	132	167	180	216	260	259	133	135	169	282	124	165	204	134	184	195	157	123	205	330	275	124	201	220	185	186	153	153	92	174	163	176	166	213	135	240	258	142	119	212	184	194	151
12	132	114	170	118	153	153	145	181	207	235	296	298	139	151	190	312	138	179	212	147	185	224	171	138	230	347	284	139	211	238	213	198	163	163	100	191	186	176	172	234	151	279	278	160	132	231	188	205	173
18	147	127	183	136	170	176	159	203	224	257	331	312	169	178	228	354	167	210	232	170	218	232	197	154	253	413	320	153	247	275	225	219	170	171	111	206	201	195	185	260	162	284	316	175	144	257	202	232	184
24	161	136	217	158	193	199	188	231	261	292	370	371	188	197	258	419	185	241	265	195	259	286	231	177	278	481	346	194	282	298	256	248	198	183	117	215	214	207	187	273	174	298	328	175	164	275	226	239	190
30	189	165	232	200	230	237	216	264	293	346	427	428	225	231	283	473	189	263	300	229	296	320	250	192	314	566	391	227	317	341	289	299	191	195	117	234	236	207	187	275	183	313	334	177	163	280	216	254	200
36	223	184	270	216	260	275	226	291	344	378	499	487	245	254	315	530	221	307	352	260	350	359	289	241	368	609	445	247	360	386	352	324	202	216	132	234	246	226	205	288	183	350	366	192	171	287	224	247	209
42	262	206	315	218	282	298	261	350	391	431	556	559	280	287	374	592	268	339	385	280	399	397	342	259	412	689	512	290	390	444	394	370	208	226	128	261	244	233	211	302	199	356	369	195	180	293	233	267	227
48	278	201	325	241	276	321	286	373	406	443	591	588	290	319	398	623	271	353	417	303	403	432	357	266	425	698	557	294	416	480	413	414	204	202	117	255	228	235	204	288	187	330	368	205	156	273	231	267	225
54	306	232	377	269	318	384	324	421	458	510	690	692	344	349	458	757	298	396	463	342	480	493	397	311	477	813	603	343	477	549	464	457	225	206	123	255	226	239	200	279	179	334	375	196	168	283	233	257	222
60	330	264	390	305	362	427	369	480	497	572	739	753	366	389	503	796	316	445	507	366	518	561	442	347	554	911	696	404	523	614	519	536	244	226	131	290	244	256	218	314	196	380	372	207	183	302	250	268	236
66	383	292	438	339	410	470	411	520	589	645	842	842	407	447	550	886	342	515	576	423	578	615	490	380	631	1008	760	438	601	693	569	589	261	242	168	278	293	252	234	337	220	375	409	201	198	331	261	287	277
72	449	325	485	375	453	540	496	588	650	696	957	972	460	486	639	1039	405	596	629	487	664	682	557	425	744	1118	895	525	702	779	671	671	269	255	168	293	300	269	231	353	226	380	418	226	224	342	278	283	271
78	529	366	553	458	540	618	577	690	735	839	1131	1106	535	596	724	1213	457	694	747	527	792	845	666	499	828	1293	1016	625	796	878	755	777	301	286	167	340	296	312	244	364	256	431	448	249	216	352	302	339	280
84	576	437	622	514	622	716	614	800	848	946	1274	1280	600	650	869	1367	508	770	868	629	936	958	748	575	972	1510	1167	698	919	995	844	905	313	317	193	368	331	328	276	416	288	459	463	293	231	437	311	375	296
90	655	489	692	582	694	815	695	860	958	1041	1410	1423	671	717	923	1523	562	851	954	695	1032	1080	822	646	1082	1681	1306	781	992	1144	951	997	337	343	217	367	344	323	318	431	293	473	555	325	263	429	354	383	319
[truncated: 47 more columns]

## Sheet: 1205Lu Coll1
Time (h)	Vehicle																																BRAFi
0	163	158	142	218	177	466	130	161	291	174	202	164	340	205	160	205	137	212	168	238	230	623	143	135	215	212	147	140	262	136	140	179	161	134	165	244	178	443	146	190	236	225	200	181	297	175	169	162	159
6	200	162	167	247	206	574	170	186	348	176	232	165	387	237	181	217	171	261	199	272	262	707	153	155	262	243	156	159	295	154	157	187	171	149	154	272	206	472	155	199	251	273	218	196	334	190	175	177	199
12	228	214	198	279	249	644	182	201	382	175	240	171	428	252	195	237	188	256	201	303	271	765	197	181	263	229	186	190	338	172	184	216	190	154	175	295	221	530	171	232	271	292	222	229	360	200	193	195	217
18	230	234	208	322	267	736	200	214	407	204	283	216	455	264	221	268	189	289	243	329	309	802	199	184	280	250	186	243	339	201	211	260	204	170	178	325	243	552	207	246	304	296	238	248	365	210	216	202	239
24	245	265	236	363	281	847	207	243	466	226	308	244	518	308	260	301	218	323	270	365	361	907	209	198	354	265	215	248	399	198	223	294	215	169	192	341	248	566	203	250	306	313	271	253	385	213	235	216	247
30	260	295	271	433	331	918	233	293	506	271	357	265	562	365	293	335	236	373	295	411	384	973	254	219	385	298	255	263	426	213	238	353	222	171	199	338	255	599	224	268	306	331	274	260	398	224	229	224	263
36	316	326	320	495	395	978	280	304	552	298	392	292	637	416	329	380	271	418	313	450	430	1145	285	254	457	352	282	297	490	250	303	359	223	170	196	345	262	594	228	268	320	326	283	266	398	223	238	237	251
42	349	361	335	502	442	1080	313	355	614	337	435	335	703	466	348	412	309	460	359	524	485	1270	344	302	535	380	349	344	543	279	320	404	217	182	199	364	252	635	216	277	338	345	291	264	421	231	239	234	266
48	390	370	372	538	445	1125	336	371	656	344	438	328	731	477	373	448	325	472	399	530	500	1269	349	306	528	406	365	365	552	315	325	442	228	177	221	347	256	602	218	299	332	338	257	257	382	221	256	242	256
54	469	422	420	628	502	1302	363	440	686	416	494	395	850	544	422	518	414	542	472	613	588	1415	404	357	611	466	396	418	634	360	375	529	227	172	210	339	249	597	219	291	327	335	265	267	393	237	258	237	248
60	473	499	445	696	573	1424	399	478	758	447	556	432	890	593	468	571	436	635	556	682	639	1556	425	433	661	514	446	443	717	398	374	573	248	181	213	369	259	653	245	301	350	368	285	278	414	236	267	249	278
66	505	551	482	780	629	1602	460	528	833	493	650	494	996	686	549	641	460	711	594	785	738	1767	481	476	735	577	517	499	783	451	454	644	260	206	229	407	284	685	253	341	370	406	313	300	436	256	283	276	327
72	590	640	540	886	710	1819	542	619	974	535	694	530	1108	727	593	737	524	809	651	858	815	1983	563	511	846	661	600	556	902	496	540	765	278	216	255	373	306	709	247	344	371	433	301	309	458	303	295	269	343
78	719	769	665	1012	864	2043	638	703	1155	659	810	613	1352	882	718	857	632	934	802	959	936	2187	648	610	990	725	693	675	1073	575	631	890	256	219	248	409	330	779	269	373	418	435	341	345	460	290	310	300	326
84	758	874	750	1133	980	2253	694	814	1285	754	917	723	1481	1002	792	998	723	1056	911	1084	1093	2405	762	708	1112	804	790	728	1140	631	688	948	293	240	276	450	357	787	298	389	426	451	355	351	503	312	329	354	365
90	877	1015	859	1306	1034	2466	781	887	1407	841	1007	759	1607	1064	894	1099	808	1170	1005	1196	1209	2653	873	799	1274	908	882	846	1265	738	729	1065	295	259	320	488	353	849	345	389	417	472	388	397	517	344	367	359	400
[truncated: 47 more columns]

## Sheet: 1205Lu FRC
Time (h)	Vehicle																																BRAFi
0	137	105	107	57	91	330	125	54	72	136	122	79	67	74	62	98	95	153	98	65	152	267	147	86	59	101	76	85	73	79	149	69	210*	157	121	87	114	329*	149	87	96	206	150	114	97	99	107	104	153
6	152	103	107	54	102	347	130	56	72	143	124	83	64	81	61	103	99	144	111	71	161	273	156	88	62	98	77	82	81	87	69	67	225*	165	147	90	130	362*	161	89	105	222	159	120	96	104	110	113	164
12	167	118	137	63	118	413	151	64	80	166	139	105	69	89	79	109	111	176	125	80	186	324	175	102	72	114	83	89	97	92	73	88	238*	176	160	95	147	404*	188	95	104	245	181	148	110	124	119	138	180
18	190	137	161	69	136	478	175	70	101	189	160	107	81	95	98	131	118	206	133	90	203	373	198	103	77	129	91	100	110	97	82	93	252*	198	175	110	155	438*	214	108	124	260	206	165	118	140	121	143	205
24	214	161	164	81	159	517	192	79	102	194	167	119	96	113	108	143	127	215	141	101	219	392	222	108	84	147	100	111	104	114	88	100	279*	210	195	114	179	487*	239	135	121	282	219	176	137	137	139	155	233
30	246	179	176	90	173	574	211	91	106	234	181	129	98	125	111	142	149	243	154	114	240	432	225	122	93	172	122	122	119	121	99	98	307*	237	218	128	201	536*	246	152	139	314	240	188	139	151	160	174	242
36	268	198	201	103	180	648	224	100	109	260	201	154	118	138	124	156	152	269	179	127	270	487	258	141	112	178	128	122	138	137	108	114	345*	250	233	148	218	580*	292	154	160	363	272	195	152	167	189	184	246
42	287	230	213	105	200	726	254	113	127	276	235	157	118	156	134	173	158	275	186	129	295	516	287	154	119	203	133	134	155	149	117	127	363*	276	238	164	235	636*	318	163	166	389	279	209	183	187	196	197	281
48	301	243	231	110	225	792	294	128	141	316	259	173	130	172	142	199	173	301	191	153	327	587	308	174	135	211	150	133	161	163	128	137	389*	298	259	181	262	674*	346	175	178	455	297	234	199	198	209	202	301
54	360	275	267	125	269	887	324	131	149	341	286	186	132	189	158	210	202	355	220	164	352	641	360	176	136	232	165	152	180	179	170	157	443*	329	296	192	290	736*	388	191	184	485	333	249	233	215	220	226	322
60	362	291	282	137	271	943	347	138	159	367	315	213	145	197	173	238	222	382	243	186	371	719	381	197	152	276	181	161	205	193	167	173	465*	364	309	202	297	771*	420	197	203	537	385	280	248	233	233	243	341
66	458	390	344	177	348	1221	410	172	211	457	418	249	183	221	230	300	248	455	301	219	466	887	465	237	175	356	238	207	244	253	212	224	538*	448	364	232	367	915*	519	240	242	647	491	323	290	288	288	282	422
72	484	392	367	179	371	1260	428	192	224	529	432	272	198	231	243	322	257	484	323	249	488	927	509	244	185	395	259	211	265	276	215	234	576*	466	388	256	392	961*	538	257	251	695	497	339	303	299	302	280	430
78	517	419	374	204	396	1371	466	194	227	550	470	299	219	248	260	334	275	520	358	240	521	994	553	267	206	416	272	233	267	283	224	238	610*	493	416	280	409	1030*	581	275	272	724	541	346	328	325	320	317	475
84	531	444	402	201	412	1459	501	223	236	609	530	326	234	264	284	365	286	567	360	241	543	1020	594	276	219	450	276	241	275	290	240	251	645*	521	431	299	447	1121*	621	313	291	774	544	372	352	329	325	335	500
90	596	478	445	213	440	1577	551	251	245	638	575	341	257	292	311	409	331	613	402	266	569	1111	654	304	235	480	314	270	294	320	282	275	721*	583	469	327	490	1216*	687	348	312	814	596	423	393	358	346	363	536
[truncated: 47 more columns]
