# Supplementary material for: Targeting Discoidin Domain Receptors DDR1 and DDR2 overcomes matrix‐mediated tumor cell adaptation and tolerance to BRAF‐targeted therapy in melanoma
Source: EMBO Mol Med. 2021 Dec 27;14(2):e11814. doi: 10.15252/emmm.201911814 (PMC8819497; doi:10.15252/emmm.201911814)
Supplement: Supplementary file 3 — Source Data for Figure 2 [file EMMM-14-e11814-s002.zip › Source_data_Figure_2/Sources_data_Figure_2D.xlsx]

## Sheet: Feuil1
	Plastic
	Vehicle	655	489	692	582	694	815	695	860	958	1041	1410	1423	671	717	923	1523	562	851	954	695	1032	1080	822	646	1082	1681	1306	781	992	1144	951	997
	Mean	928.875
	% Vehicle	70.5154	52.6443	74.4987	62.6564	74.714	87.7405	74.8217	92.5851	103.136	112.071	151.797	153.196	72.2379	77.1901	99.3675	163.962	60.5033	91.6162	102.705	74.8217	111.102	116.27	88.4941	69.5465	116.485	180.972	140.6	84.0802	106.796	123.16	102.382	107.334
	BRAFi	337	343	217	367	344	323	318	431	293	473	555	325	263	429	354	383	319	300	250	336	401	342	445	332	486	494	434	389	376	442	372	323
	% BRAFi	36.2804	36.9264	23.3616	39.5102	37.034	34.7732	34.235	46.4002	31.5435	50.9218	59.7497	34.9886	28.3138	46.1849	38.1106	41.2327	34.3426	32.2971	26.9143	36.1728	43.1705	36.8187	47.9074	35.7422	52.3214	53.1826	46.7232	41.8786	40.4791	47.5844	40.0484	34.7732
	BRAFi+MEK	271	253	338	413	308	262	513	283	281	270	359	351	186	244	220	266	290	247	285	165	389	330	338	431	387	402	432	277	289	379	238	250
	%BRAFi+MEK	29.1751	27.2372	36.3881	44.4624	33.1584	28.2062	55.2281	30.467	30.2516	29.0674	38.6489	37.7876	20.0242	26.2683	23.6846	28.6368	31.2206	26.5913	30.6823	17.7634	41.8786	35.5268	36.3881	46.4002	41.6633	43.2782	46.5079	29.821	31.1129	40.802	25.6224	26.9143
	Coll1
	Vehicle	877	1015	859	1306	1034	2466	781	887	1407	841	1007	759	1607	1064	894	1099	808	1170	1005	1196	1209	2653	873	799	1274	908	882	846	1265	738	729	1065
	Mean	1103.84
	% Vehicle	79.4497	91.9514	77.819	118.314	93.6727	223.401	70.7528	80.3556	127.464	76.1883	91.2267	68.7597	145.582	96.3905	80.9897	99.5612	73.1988	105.993	91.0455	108.349	109.526	240.342	79.0873	72.3834	115.415	82.258	79.9026	76.6413	114.6	66.8573	66.042	96.481
	BRAFi	295	259	320	488	353	849	345	389	417	472	388	397	517	344	367	359	400	420	576	513	235	711	510	375	365	321	562	373	511	392	269	360
	% BRAFi	26.7248	23.4635	28.9896	44.2092	31.9792	76.9131	31.2544	35.2405	37.7771	42.7597	35.1499	35.9652	46.8363	31.1638	33.2475	32.5227	36.237	38.0489	52.1813	46.474	21.2892	64.4113	46.2022	33.9722	33.0663	29.0802	50.913	33.791	46.2928	35.5123	24.3694	32.6133
	BRAFi+MEK	221	227	213	334	252	804	311	211	364	443	166	271	466	332	217	308	349	352	302	492	280	680	349	252	284	237	226	241	314	198	208	287
	%BRAFi+MEK	20.0209	20.5645	19.2962	30.2579	22.8293	72.8364	28.1743	19.115	32.9757	40.1325	15.0384	24.5506	42.2161	30.0767	19.6586	27.9025	31.6168	31.8886	27.3589	44.5715	25.3659	61.6029	31.6168	22.8293	25.7283	21.4704	20.4739	21.8328	28.4461	17.9373	18.8432	26.0001
	HDF
	Vehicle	414	349	417	416	450	403	716	399	384	376	355	481	548	544	466	560	581	529	556	410	480	689	545	603	513	489	364	538	585	437	463	451
	Mean	484.719
	% Vehicle	85.4104	72.0005	86.0293	85.823	92.8373	83.141	147.715	82.3158	79.2212	77.5708	73.2383	99.2328	113.055	112.23	96.1382	115.531	119.863	109.135	114.706	84.5851	99.0265	142.144	112.436	124.402	105.835	100.883	75.0951	110.992	120.689	90.1554	95.5193	93.0436
	BRAFi	285	245	296	313	323	354	278	320	256	322	244	272	371	305	224	354	450	596	541	443	557	497	552	571	536	472	348	422	614	560	497	500
	% BRAFi	58.797	50.5448	61.0663	64.5735	66.6366	73.032	57.3528	66.0177	52.8141	66.4303	50.3385	56.115	76.5392	62.9231	46.2124	73.032	92.8373	122.958	111.611	91.3932	114.912	102.534	113.88	117.8	110.58	97.3761	71.7942	87.0608	126.671	115.531	102.534	103.153
	BRAFi+MEK	291	383	299	395	275	664	254	384	373	274	359	418	340	315	323	366	326	299	289	312	290	444	257	279	328	375	211	307	276	273	285	376
	%BRAFi+MEK	60.0348	79.0149	61.6853	81.4906	56.7339	136.987	52.4015	79.2212	76.9518	56.5276	74.0636	86.2356	70.1438	64.9861	66.6366	75.5077	67.2555	61.6853	59.6222	64.3672	59.8285	91.5995	53.0204	57.5592	67.6681	77.3645	43.5304	63.3357	56.9402	56.3213	58.797	77.5708
	MAF
	Vehicle	492	521	605	650	406	670	609	569	436	455	550	491	540	615	530	648	725	718	727	666	517	937	624	601	588	754	607	757	735	682	823	854
	Mean	628.188
	% Vehicle	78.3206	82.937	96.3088	103.472	64.6304	106.656	96.9456	90.5781	69.406	72.4306	87.5535	78.1614	85.9616	97.9007	84.3697	103.154	115.411	114.297	115.73	106.019	82.3003	149.159	99.3334	95.6721	93.6026	120.028	96.6272	120.505	117.003	108.566	131.012	135.947
	BRAFi	674	576	480	734	573	739	590	536	417	419	552	551	503	510	499	682	690	635	628	654	489	736	607	513	485	448	494	442	652	522	532	584
	% BRAFi	107.293	91.6924	76.4103	116.844	91.2148	117.64	93.921	85.3248	66.3815	66.6998	87.8719	87.7127	80.0716	81.186	79.4349	108.566	109.84	101.084	99.9702	104.109	77.843	117.162	96.6272	81.6635	77.2062	71.3163	78.6389	70.3612	103.791	83.0962	84.6881	92.9659
	BRAFi+MEKi	608	573	553	673	499	500	548	575	386	409	428	372	474	510	413	537	665	612	620	617	474	804	574	497	508	580	438	418	535	503	533	483
	%BRAFi+MEK	96.7864	91.2148	88.031	107.134	79.4349	79.5941	87.2351	91.5332	61.4466	65.1079	68.1325	59.218	75.4552	81.186	65.7447	85.484	105.86	97.4231	98.6966	98.2191	75.4552	127.987	91.374	79.1165	80.8676	92.3291	69.7244	66.5406	85.1657	80.0716	84.8473	76.8879
	FRC
	Vehicle	596	478	445	213	440	1577	551	251	245	638	575	341	257	292	311	409	331	613	402	266	569	1111	654	304	235	480	314	270	294	320	282	275
	Mean	448.094
	% Vehicle	133.008	106.674	99.3096	47.5347	98.1937	351.935	122.965	56.0151	54.6761	142.381	128.321	76.1001	57.3541	65.1649	69.4051	91.2755	73.8685	136.802	89.7134	59.3626	126.982	247.939	145.952	67.8429	52.4444	107.12	70.0746	60.2552	65.6113	71.4136	62.9333	61.3711
	BRAFi	721	583	469	327	490	1216	687	348	312	814	596	423	393	358	346	363	536	517	483	243	459	721	761	350	357	390	465	304	264	356	258	262
	% BRAFi	160.904	130.107	104.666	72.9758	109.352	271.372	153.316	77.6623	69.6283	181.658	133.008	94.3999	87.7049	79.894	77.216	81.0098	119.618	115.378	107.79	54.2297	102.434	160.904	169.831	78.1087	79.6708	87.0354	103.773	67.8429	58.9162	79.4477	57.5772	58.4699
	BRAFi+MEK	164	207	294	255	550	609	463	196	403	681	410	245	270	298	242	244	194	264	239	303	333	580	300	289	337	866	539	236	276	335	285	188
	%BRAFi+MEK	36.5995	46.1957	65.6113	56.9077	122.742	135.909	103.327	43.7408	89.9365	151.977	91.4987	54.6761	60.2552	66.5039	54.0066	54.4529	43.2945	58.9162	53.3371	67.6198	74.3148	129.437	66.9503	64.4954	75.2075	193.263	120.287	52.6676	61.5943	74.7611	63.6028	41.9555
