# Supplementary material for: Targeting Discoidin Domain Receptors DDR1 and DDR2 overcomes matrix‐mediated tumor cell adaptation and tolerance to BRAF‐targeted therapy in melanoma
Source: EMBO Mol Med. 2021 Dec 27;14(2):e11814. doi: 10.15252/emmm.201911814 (PMC8819497; doi:10.15252/emmm.201911814)
Supplement: Supplementary file 3 — Source Data for Figure 2 [file EMMM-14-e11814-s002.zip › Source_data_Figure_2/Sources_data_Figure_2E.xlsx]

## Sheet: Feuil1
	Plastic
	Vehicle	999	967	742	1878	1358	909	1290	983	1199	1129	872	1359	971	1030	1702	1010
	Mean	1149.88
	% Vehicle	86.879	84.0961	64.5288	163.322	448.31	118.1	79.0521	112.186	85.4876	104.272	98.1846	75.8343	118.187	467.007	84.444	89.575	148.016	87.8356
	BRAFi	429	605	468	776	2263	747	480	651	514	553	664	571	568	1812	680	725	681	620
	% BRAFi	37.3084	52.6144	40.7001	67.4856	196.804	64.9636	41.7437	56.6148	44.7005	48.0922	57.7454	49.6576	49.3967	157.582	59.1369	63.0503	59.2238	53.9189
	BRAFi+MEK	316	354	381	437	1515	415	505	482	347	314	463	322	437	1289	378	445	519	428
	%BRAFi+MEK	27.4812	30.786	33.134	38.0041	131.753	36.0909	43.9178	41.9176	30.1772	27.3073	40.2652	28.003	38.0041	112.099	32.8731	38.6999	45.1353	37.2214
	Coll1
	Vehicle	1094	1039	682	1726	1398	1187	1051	849	1366	1629	1071	1561	1373	1287	1727	1234
	Mean	1267.12
	% Vehicle	86.3372	81.9966	53.8226	136.214	588.971	110.328	93.6766	82.9437	67.0021	107.803	128.559	84.522	123.192	571.293	108.356	101.569	136.293	97.3858
	BRAFi	551	496	437	540	3666	758	507	590	504	649	731	395	672	3403	722	619	624	495
	% BRAFi	43.4843	39.1437	34.4875	42.6162	289.316	59.8205	40.0118	46.5621	39.7751	51.2183	57.6897	31.1729	53.0334	268.561	56.9794	48.8507	49.2453	39.0648
	BRAFi+MEK	311	381	363	511	2962	509	426	578	520	276	473	367	451	2266	509	386	753	401
	%BRAFi+MEK	24.5438	30.0681	28.6475	40.3275	233.758	40.1697	33.6194	45.6151	41.0378	21.7816	37.3286	28.9632	35.5924	178.83	40.1697	30.4627	59.4259	31.6464
	HDF
	Vehicle	512	648	844	836	746	672	666	492	674	774	510	618	716	832	434	764
	Mean	671.125
	% Vehicle	76.2898	96.5543	125.759	124.567	111.157	100.13	99.2364	73.3097	100.428	115.329	75.9918	92.0842	106.687	123.971	64.6675	113.839
	BRAFi	700	564	576	638	662	518	380	310	456	444	854	458	412	402	408	408
	% BRAFi	104.302	84.038	85.826	95.0643	98.6403	77.1838	56.6213	46.1911	67.9456	66.1576	127.249	68.2436	61.3895	59.8994	60.7934	60.7934
	BRAFi+MEK	416	422	340	436	454	328	336	500	246	436	390	504	402	210	302	284
	%BRAFi+MEK	61.9855	62.8795	50.6612	64.9655	67.6476	48.8732	50.0652	74.5018	36.6549	64.9655	58.1114	75.0978	59.8994	31.2907	44.9991	42.317
	MAF
	Vehicle	510	551	455	788	888	590	876	600	612	739	533	551	913	604	940	783
	Mean	683.312
	% Vehicle	74.6364	80.6366	66.5874	115.321	565.334	129.955	86.3441	128.199	87.8076	89.5637	108.15	78.0024	80.6366	514.699	133.614	88.3929	137.565	114.589
	BRAFi	510	524	589	805	3886	727	615	636	692	505	633	584	584	2331	645	509	605	527
	% BRAFi	74.6364	76.6853	86.1977	117.808	568.7	106.393	90.0027	93.076	101.271	73.9047	92.637	85.466	85.466	341.132	94.3931	74.4901	88.5393	77.1243
	BRAFi+MEK	463	618	532	537	3572	578	606	499	453	301	535	377	456	2306	467	428	598	456
	%BRAFi+MEK	67.7582	90.4418	77.856	78.5878	522.748	84.5879	88.6856	73.0266	66.2947	44.0501	78.2951	55.1724	66.7337	337.474	68.3435	62.6361	87.5149	66.7337
	FRC
	Vehicle	643	464	457	969	854	540	509	703	706	549	590	734	806	747	649	877
	Mean	674.812
	% Vehicle	95.2857	68.7598	67.7225	143.595	442.641	126.554	80.0222	75.4284	104.177	104.622	81.3559	87.4317	108.771	447.68	119.441	110.697	96.1749	129.962
	BRAFi	455	520	476	1009	3280	837	589	529	775	805	594	728	1002	2777	930	663	826	841
	% BRAFi	67.4261	77.0584	70.5381	149.523	486.061	124.034	87.2835	78.3921	114.847	119.292	88.0245	107.882	148.486	411.522	137.816	98.2495	122.404	124.627
	BRAFi+MEK	384	511	673	785	3204	754	531	592	767	407	591	577	675	2319	608	550	594	526
	%BRAFi+MEK	56.9047	75.7247	99.7314	116.329	474.799	111.735	78.6885	87.7281	113.661	60.313	87.5799	85.5052	100.028	343.651	90.0991	81.5041	88.0245	77.9476

## Sheet: Feuil2
HDF
Vehicle	512	648	844	836	746	672	666	492	674	774	510	618	716	832	434	764
Mean	671.125
% Vehicle	76.2898	96.5543	125.759	124.567	111.157	100.13	99.2364	73.3097	100.428	115.329	75.9918	92.0842	106.687	123.971	64.6675	113.839
BRAFi	700	564	576	638	662	518	380	310	456	444	854	458	412	402	408	408
% BRAFi	104.302	84.038	85.826	95.0643	98.6403	77.1838	56.6213	46.1911	67.9456	66.1576	127.249	68.2436	61.3895	59.8994	60.7934	60.7934
B+T	416	422	340	436	454	328	336	500	246	436	390	504	402	210	302	284
%B+T	61.9855	62.8795	50.6612	64.9655	67.6476	48.8732	50.0652	74.5018	36.6549	64.9655	58.1114	75.0978	59.8994	31.2907	44.9991	42.317
