# Supplementary material for: Targeting Discoidin Domain Receptors DDR1 and DDR2 overcomes matrix‐mediated tumor cell adaptation and tolerance to BRAF‐targeted therapy in melanoma
Source: EMBO Mol Med. 2021 Dec 27;14(2):e11814. doi: 10.15252/emmm.201911814 (PMC8819497; doi:10.15252/emmm.201911814)
Supplement: Supplementary file 4 — Source Data for Figure 3 [file EMMM-14-e11814-s007.zip]

Archive with 13 entries (10 files):
- Source_data_Figure_3/
- Source_data_Figure_3/.DS_Store
- Source_data_Figure_3/Source_data_Fig_3B.pptx
- Source_data_Figure_3/Source_data_Fig_3C.pptx
- Source_data_Figure_3/Source_data_Fig_3D.pptx
- Source_data_Figure_3/Source_data_Fig_3E.pptx
- __MACOSX/
- __MACOSX/Source_data_Figure_3/
- __MACOSX/Source_data_Figure_3/._.DS_Store
- __MACOSX/Source_data_Figure_3/._Source_data_Fig_3B.pptx
- __MACOSX/Source_data_Figure_3/._Source_data_Fig_3C.pptx
- __MACOSX/Source_data_Figure_3/._Source_data_Fig_3D.pptx
- __MACOSX/Source_data_Figure_3/._Source_data_Fig_3E.pptx
