# Supplementary material for: Targeting Discoidin Domain Receptors DDR1 and DDR2 overcomes matrix‐mediated tumor cell adaptation and tolerance to BRAF‐targeted therapy in melanoma
Source: EMBO Mol Med. 2021 Dec 27;14(2):e11814. doi: 10.15252/emmm.201911814 (PMC8819497; doi:10.15252/emmm.201911814)
Supplement: Supplementary file 5 — Source Data for Figure 4 [file EMMM-14-e11814-s006.zip]

Archive with 13 entries (10 files):
- Source_data_Figure_4/
- Source_data_Figure_4/.DS_Store
- Source_data_Figure_4/Source_data_Fig_4A.pptx
- Source_data_Figure_4/Source_data_Fig_4B.pptx
- Source_data_Figure_4/Source_data_Fig_4C.xlsx
- Source_data_Figure_4/Source_data_Fig_4D.pptx
- __MACOSX/
- __MACOSX/Source_data_Figure_4/
- __MACOSX/Source_data_Figure_4/._.DS_Store
- __MACOSX/Source_data_Figure_4/._Source_data_Fig_4A.pptx
- __MACOSX/Source_data_Figure_4/._Source_data_Fig_4B.pptx
- __MACOSX/Source_data_Figure_4/._Source_data_Fig_4C.xlsx
- __MACOSX/Source_data_Figure_4/._Source_data_Fig_4D.pptx
