# Supplementary material for: Targeting Discoidin Domain Receptors DDR1 and DDR2 overcomes matrix‐mediated tumor cell adaptation and tolerance to BRAF‐targeted therapy in melanoma
Source: EMBO Mol Med. 2021 Dec 27;14(2):e11814. doi: 10.15252/emmm.201911814 (PMC8819497; doi:10.15252/emmm.201911814)
Supplement: Supplementary file 5 — Source Data for Figure 4 [file EMMM-14-e11814-s006.zip › Source_data_Figure_4/Source_data_Fig_4C.xlsx]

## Sheet: 1205Lu FRC 3D ECM
	Vehicle	5765	5006	5618	3310	2860	3993	3409	3143	4733	6277	5334	5233	3325	2483	3052	4102	3354	5168
	Mean	4231.39
	% Vehicle	136.244	118.306	132.77	78.2249	67.5901	94.3662	80.5646	74.2782	111.855	148.344	126.058	123.671	78.5794	58.6805	72.1276	96.9422	79.2648	122.135
	Vemu	5083	5627	5204	4273	2788	3697	4710	3894	4141	4242	3939	4885	3068	2510	3090	3785	3001	4101
	% Vemu	120.126	132.982	122.986	100.983	65.8885	87.3708	111.311	92.0265	97.8638	100.251	93.09	115.447	72.5057	59.3186	73.0257	89.4505	70.9223	96.9185
	Imat	2642	2324	2327	2132	1618	1973	2473	1853	2392	2720	2288	3025	2077	1796	2450	2464	1933	2777
	% Imat	62.4381	54.9229	54.9938	50.3853	38.238	46.6277	58.4442	43.7918	56.5299	64.2815	54.0721	71.4895	49.0855	42.4447	57.9006	58.2315	45.6824	65.6286
	V+I	1399	1263	1553	977	819	1247	1151	1099	1229	1350	1198	1661	1034	959	1117	1330	1205	1403
	% V+I	33.0624	29.8484	36.7019	23.0893	19.3553	29.4702	27.2015	25.9726	29.0448	31.9044	28.3122	39.2543	24.4364	22.664	26.398	31.4318	28.4776	33.157
	DDR1IN1	2851	2373	2736	2013	1704	1997	2877	2146	2537	2854	2424	3122	2099	1821	2452	2874	2505	2530
	%DDR1IN1	67.3774	56.0809	64.6596	47.573	40.2705	47.1949	67.9919	50.7162	59.9567	67.4483	57.2862	73.7819	49.6055	43.0355	57.9479	67.921	59.2004	59.7912
	V+D	1581	1117	1456	1067	1039	1212	1721	1276	1634	1207	1043	1390	873	912	1108	1419	1290	1452
	% V+D	37.3636	26.398	34.4095	25.2163	24.5546	28.6431	40.6722	30.1556	38.6162	28.5249	24.6491	32.8497	20.6315	21.5532	26.1853	33.5351	30.4864	34.315

## Sheet: 1205Lu MAF 3D ECM
	Vehicle	7061	6496	6659	4941	3934	4529	5817	4619	5369	6198	6029	6019	4375	4158	4891	5276	4594	4795
	Mean	5320
	% Vehicle	132.726	122.105	125.169	92.8759	73.9474	85.1316	109.342	86.8233	100.921	116.504	113.327	113.139	82.2368	78.1579	91.9361	99.1729	86.3534	90.1316
	Vemu	4537	4518	4841	3350	3303	4442	4408	3922	4250	4347	4366	4188	3314	2833	3786	4341	3402	4518
	% Vemu	85.282	84.9248	90.9962	62.9699	62.0865	83.4962	82.8571	73.7218	79.8872	81.7105	82.0677	78.7218	62.2932	53.2519	71.1654	81.5977	63.9474	84.9248
	Imat	2418	2101	2276	1718	1616	2167	2350	1914	2170	2104	1908	2186	1761	1438	1871	2482	2127	2245
	% Imat	45.4511	39.4925	42.782	32.2932	30.3759	40.7331	44.1729	35.9774	40.7895	39.5489	35.8647	41.0902	33.1015	27.0301	35.1692	46.6541	39.9812	42.1992
	Vemu+Imat	1379	1356	1346	1241	949	1249	1282	1233	1646	1158	1010	1116	862	707	966	1125	1103	1210
	% Vemu+Imat	25.9211	25.4887	25.3008	23.3271	17.8383	23.4774	24.0977	23.1767	30.9398	21.7669	18.985	20.9774	16.203	13.2895	18.1579	21.1466	20.7331	22.7444
	DDR1IN1	2946	2414	3011	2828	2179	2545	3138	3379	3367	3121	2548	2851	2308	2519	2769	3659	2817	3504
	% DDR1IN1	55.3759	45.3759	56.5977	53.1579	40.9586	47.8383	58.985	63.515	63.2895	58.6654	47.8947	53.5902	43.3835	47.3496	52.0489	68.7782	52.9511	65.8647
	Vemu+DDR1IN1	1047	748	918	954	652	951	1199	1079	1209	974	805	1093	1054	667	928	1333	1036	1246
	% Vemu+DDR1IN1	19.6805	14.0602	17.2556	17.9323	12.2556	17.8759	22.5376	20.282	22.7256	18.3083	15.1316	20.5451	19.812	12.5376	17.4436	25.0564	19.4737	23.4211
