# Supplementary material for: Targeting Discoidin Domain Receptors DDR1 and DDR2 overcomes matrix‐mediated tumor cell adaptation and tolerance to BRAF‐targeted therapy in melanoma
Source: EMBO Mol Med. 2021 Dec 27;14(2):e11814. doi: 10.15252/emmm.201911814 (PMC8819497; doi:10.15252/emmm.201911814)
Supplement: Supplementary file 6 — Source Data for Figure 5 [file EMMM-14-e11814-s004.xlsx]

## Sheet: 1205Lu Coll1 CT
1205Lu Coll1 PT PD1									1205Lu Coll1 PT PD2
	0-0.29				0.3-1					0-0.29				0.3-1
	1				437					5				534
	2				599					2				1243
	3				364					14				884
	0				273					6				308
	5				349					4				230
	2				324					5				470
	1				409					4				297
	3				408					2				558
	1				574					2				752
	4				209					11				891
	7				329					6				558
	1				213					3				422
	0				598					3				558
	3				669					8				334
	2				369					5				434
	3				492					2				373
	5				564					6				437
	4				637					2				341
	1				560					4				402
	5				391					3				408
	0				303					5				321
	4				502					2				275
	0				354					3				558
	2				895					0				212
	3				453					4				223
	3				550					7				487
	2				678
	0				563
	0				448
	3				311
	1				684
	5				843

## Sheet: 1205Lu Coll1 P
1205Lu Coll1 P PD1									1205Lu Coll1 P PD2
	0-0.29				0.3-1					0-0.29				0.3-1
	3				1458					8				986
	1				467					1				328
	4				723					1				464
	3				779					2				463
	9				837					9				900
	8				744					2				546
	4				612					7				498
	3				615					9				1272
	7				974					6				770
	5				875					7				804
	4				1357					2				458
	3				721					2				648
	10				893					2				242
	11				893					4				975
	10				1130					2				378
	0				553					13				958
	0				893					13				1331
	1				871
	5				649
	8				790
					1273

## Sheet: 1205Lu Coll PT
1205Lu Coll PT PD1								1205Lu Coll PT PD2
	0-0.29				0.3-1				0-0.29				0.3-1
12 COL PT P-D1.lif - Image019-1	0			12 COL PT P-D1.lif - Image019-1	309			12 COL PT P-D2.lif - Image019-1	6			12 COL PT P-D2.lif - Image019-1	590
12 COL PT P-D1.lif - Image019-1	2			12 COL PT P-D1.lif - Image019-1	285			12 COL PT P-D2.lif - Image019-1	3			12 COL PT P-D2.lif - Image019-1	626
12 COL PT P-D1.lif - Image019-1	0			12 COL PT P-D1.lif - Image019-1	278			12 COL PT P-D2.lif - Image019-1	5			12 COL PT P-D2.lif - Image019-1	810
12 COL PT P-D1.lif - Image017-1	1			12 COL PT P-D1.lif - Image017-1	673			12 COL PT P-D2.lif - Image017-1	4			12 COL PT P-D2.lif - Image017-1	942
12 COL PT P-D1.lif - Image017-1	1			12 COL PT P-D1.lif - Image017-1	311			12 COL PT P-D2.lif - Image017-1	20			12 COL PT P-D2.lif - Image017-1	1273
12 COL PT P-D1.lif - Image015-1	2			12 COL PT P-D1.lif - Image015-1	877			12 COL PT P-D2.lif - Image015-1	7			12 COL PT P-D2.lif - Image015-1	2163
12 COL PT P-D1.lif - Image015-1	0			12 COL PT P-D1.lif - Image015-1	710			12 COL PT P-D2.lif - Image015-1	16			12 COL PT P-D2.lif - Image015-1	1111
12 COL PT P-D1.lif - Image015-1	5			12 COL PT P-D1.lif - Image015-1	744			12 COL PT P-D2.lif - Image013-1	8			12 COL PT P-D2.lif - Image013-1	821
12 COL PT P-D1.lif - Image015-1	0			12 COL PT P-D1.lif - Image015-1	350			12 COL PT P-D2.lif - Image013-1	6			12 COL PT P-D2.lif - Image013-1	1468
12 COL PT P-D1.lif - Image013-1	2			12 COL PT P-D1.lif - Image013-1	1832			12 COL PT P-D2.lif - Image011-1	5			12 COL PT P-D2.lif - Image011-1	2833
12 COL PT P-D1.lif - Image013-1	5			12 COL PT P-D1.lif - Image013-1	1415			12 COL PT P-D2.lif - Image009-1	14			12 COL PT P-D2.lif - Image009-1	1674
12 COL PT P-D1.lif - Image011-1	13			12 COL PT P-D1.lif - Image011-1	2633			12 COL PT P-D2.lif - Image009-1	8			12 COL PT P-D2.lif - Image009-1	1104
12 COL PT P-D1.lif - Image009-1	11			12 COL PT P-D1.lif - Image009-1	1086			12 COL PT P-D2.lif - Image007-1	6			12 COL PT P-D2.lif - Image007-1	603
12 COL PT P-D1.lif - Image009-1	15			12 COL PT P-D1.lif - Image009-1	1012			12 COL PT P-D2.lif - Image007-1	13			12 COL PT P-D2.lif - Image007-1	704
12 COL PT P-D1.lif - Image009-1	16			12 COL PT P-D1.lif - Image009-1	2014			12 COL PT P-D2.lif - Image007-1	1			12 COL PT P-D2.lif - Image007-1	585
12 COL PT P-D1.lif - Image007-1	8			12 COL PT P-D1.lif - Image007-1	1153			12 COL PT P-D2.lif - Image005-1	13			12 COL PT P-D2.lif - Image005-1	2572
12 COL PT P-D1.lif - Image007-1	2			12 COL PT P-D1.lif - Image007-1	402			12 COL PT P-D2.lif - Image003-1	8			12 COL PT P-D2.lif - Image003-1	555
12 COL PT P-D1.lif - Image005-1	25			12 COL PT P-D1.lif - Image005-1	1198			12 COL PT P-D2.lif - Image003-1	22			12 COL PT P-D2.lif - Image003-1	834
12 COL PT P-D1.lif - Image005-1	2			12 COL PT P-D1.lif - Image005-1	1089			12 COL PT P-D2.lif - Image001-1	5			12 COL PT P-D2.lif - Image001-1	347
12 COL PT P-D1.lif - Image003-1	18			12 COL PT P-D1.lif - Image003-1	1377			12 COL PT P-D2.lif - Image001-1	4			12 COL PT P-D2.lif - Image001-1	486
12 COL PT P-D1.lif - Image003-1	7			12 COL PT P-D1.lif - Image003-1	954
12 COL PT P-D1.lif - Image001-1	8			12 COL PT P-D1.lif - Image001-1	1301

## Sheet: 1205Lu FRC CT
1205Lu HLF CT PD1									1205Lu HLF PT PD2
	0-0.29				0.3-1					0-0.29				0.3-1
	6				247					0				150
	4				196					2				208
	7				458					1				333
	14				326					3				473
	6				260					2				363
	4				374					4				292
	2				324					4				215
	7				350					5				318
	9				283					4				512
	6				601					9				617
	8				255					12				280
	5				242					5				396
	0				265					2				220
	2				219					2				291
	0				173					2				149
	3				381					12				441
	4				228					3				301
	3				266					10				597
	3				227					5				242
	5				219					6				389
	2				283					6				188
	0				98
	5				311
	9				370
	4				155
	1				171
	6				196
	4				238
	3				222
	5				221
	1				258
	3				231
	5				280

## Sheet: 1205Lu FRC P
1205Lu HLF P PD1									1205Lu HLF P PD2
	0-0.29				0.3-1					0-0.29				0.3-1
	16				16					11				284
	17				17					16				286
	19				19					12				278
	19				19					7				109
	9				9					19				323
	9				9					12				544
	17				17					15				401
	19				19					30				1212
	1				1					18				454
	10				10					13				641
	9				9					10				625
	18				18					16				821
	20				20					11				483
	15				15					20				603
	17				17					11				278
	12				12					17				643
	18				18					21				355
	28				28					12				464
	19				19
	17				17
	22				22
	12				12
	15				15
	14				14
	13				13
	19				19
	16				16
	14				14

## Sheet: 1205Lu FRC PT
1205Lu HLF PT PD1									1205Lu HLF PT PD2
	0-0.29				0.3-1					0-0.29				0.3-1
12 DM HLF PT P-D1.lif - Image001-1	6			12 DM HLF PT P-D1.lif - Image001-1	120				12 DM HLF PT P-D2.lif - Image001-1	0			12 DM HLF PT P-D2.lif - Image001-1	268
12 DM HLF PT P-D1.lif - Image001-1	8			12 DM HLF PT P-D1.lif - Image001-1	135				12 DM HLF PT P-D2.lif - Image001-1	0			12 DM HLF PT P-D2.lif - Image001-1	153
12 DM HLF PT P-D1.lif - Image001-1	16			12 DM HLF PT P-D1.lif - Image001-1	382				12 DM HLF PT P-D2.lif - Image001-1	6			12 DM HLF PT P-D2.lif - Image001-1	407
12 DM HLF PT P-D1.lif - Image001-1	12			12 DM HLF PT P-D1.lif - Image001-1	136				12 DM HLF PT P-D2.lif - Image001-1	22			12 DM HLF PT P-D2.lif - Image001-1	430
12 DM HLF PT P-D1.lif - Image001-1	10			12 DM HLF PT P-D1.lif - Image001-1	340				12 DM HLF PT P-D2.lif - Image003-1	13			12 DM HLF PT P-D2.lif - Image003-1	529
12 DM HLF PT P-D1.lif - Image001-1	9			12 DM HLF PT P-D1.lif - Image001-1	295				12 DM HLF PT P-D2.lif - Image003-1	3			12 DM HLF PT P-D2.lif - Image003-1	187
12 DM HLF PT P-D1.lif - Image003-1	20			12 DM HLF PT P-D1.lif - Image003-1	376				12 DM HLF PT P-D2.lif - Image003-1	2			12 DM HLF PT P-D2.lif - Image003-1	220
12 DM HLF PT P-D1.lif - Image003-1	16			12 DM HLF PT P-D1.lif - Image003-1	302				12 DM HLF PT P-D2.lif - Image005-1	19			12 DM HLF PT P-D2.lif - Image005-1	520
12 DM HLF PT P-D1.lif - Image003-1	18			12 DM HLF PT P-D1.lif - Image003-1	421				12 DM HLF PT P-D2.lif - Image005-1	14			12 DM HLF PT P-D2.lif - Image005-1	362
12 DM HLF PT P-D1.lif - Image005-1	10			12 DM HLF PT P-D1.lif - Image005-1	202				12 DM HLF PT P-D2.lif - Image005-1	16			12 DM HLF PT P-D2.lif - Image005-1	422
12 DM HLF PT P-D1.lif - Image005-1	16			12 DM HLF PT P-D1.lif - Image005-1	218				12 DM HLF PT P-D2.lif - Image005-1	42			12 DM HLF PT P-D2.lif - Image005-1	853
12 DM HLF PT P-D1.lif - Image005-1	8			12 DM HLF PT P-D1.lif - Image005-1	272				12 DM HLF PT P-D2.lif - Image005-1	17			12 DM HLF PT P-D2.lif - Image005-1	319
12 DM HLF PT P-D1.lif - Image005-1	18			12 DM HLF PT P-D1.lif - Image005-1	214				12 DM HLF PT P-D2.lif - Image017-1	10			12 DM HLF PT P-D2.lif - Image017-1	273
12 DM HLF PT P-D1.lif - Image005-1	22			12 DM HLF PT P-D1.lif - Image005-1	257				12 DM HLF PT P-D2.lif - Image017-1	13			12 DM HLF PT P-D2.lif - Image017-1	283
12 DM HLF PT P-D1.lif - Image008-1	14			12 DM HLF PT P-D1.lif - Image008-1	401				12 DM HLF PT P-D2.lif - Image017-1	17			12 DM HLF PT P-D2.lif - Image017-1	202
12 DM HLF PT P-D1.lif - Image008-1	0			12 DM HLF PT P-D1.lif - Image008-1	224				12 DM HLF PT P-D2.lif - Image017-1	13			12 DM HLF PT P-D2.lif - Image017-1	457
12 DM HLF PT P-D1.lif - Image008-1	7			12 DM HLF PT P-D1.lif - Image008-1	417				12 DM HLF PT P-D2.lif - Image017-1	14			12 DM HLF PT P-D2.lif - Image017-1	457
12 DM HLF PT P-D1.lif - Image008-1	12			12 DM HLF PT P-D1.lif - Image008-1	670				12 DM HLF PT P-D2.lif - Image017-1	7			12 DM HLF PT P-D2.lif - Image017-1	317
12 DM HLF PT P-D1.lif - Image010-1	5			12 DM HLF PT P-D1.lif - Image010-1	267				12 DM HLF PT P-D2.lif - Image017-1	12			12 DM HLF PT P-D2.lif - Image017-1	384
12 DM HLF PT P-D1.lif - Image010-1	1			12 DM HLF PT P-D1.lif - Image010-1	136				12 DM HLF PT P-D2.lif - Image017-1	11			12 DM HLF PT P-D2.lif - Image017-1	104
12 DM HLF PT P-D1.lif - Image010-1	4			12 DM HLF PT P-D1.lif - Image010-1	587				12 DM HLF PT P-D2.lif - Image011-1	13			12 DM HLF PT P-D2.lif - Image011-1	304
12 DM HLF PT P-D1.lif - Image012-1	25			12 DM HLF PT P-D1.lif - Image012-1	430				12 DM HLF PT P-D2.lif - Image011-1	5			12 DM HLF PT P-D2.lif - Image011-1	215
12 DM HLF PT P-D1.lif - Image012-1	9			12 DM HLF PT P-D1.lif - Image012-1	262				12 DM HLF PT P-D2.lif - Image011-1	10			12 DM HLF PT P-D2.lif - Image011-1	174
12 DM HLF PT P-D1.lif - Image012-1	19			12 DM HLF PT P-D1.lif - Image012-1	423				12 DM HLF PT P-D2.lif - Image013-1	15			12 DM HLF PT P-D2.lif - Image013-1	162
12 DM HLF PT P-D1.lif - Image014-1	8			12 DM HLF PT P-D1.lif - Image014-1	464				12 DM HLF PT P-D2.lif - Image013-1	0			12 DM HLF PT P-D2.lif - Image013-1	137
12 DM HLF PT P-D1.lif - Image014-1	1			12 DM HLF PT P-D1.lif - Image014-1	143				12 DM HLF PT P-D2.lif - Image013-1	9			12 DM HLF PT P-D2.lif - Image013-1	239
12 DM HLF PT P-D1.lif - Image014-1	12			12 DM HLF PT P-D1.lif - Image014-1	386				12 DM HLF PT P-D2.lif - Image009-1	12			12 DM HLF PT P-D2.lif - Image009-1	139
12 DM HLF PT P-D1.lif - Image014-1	9			12 DM HLF PT P-D1.lif - Image014-1	441				12 DM HLF PT P-D2.lif - Image009-1	10			12 DM HLF PT P-D2.lif - Image009-1	223
12 DM HLF PT P-D1.lif - Image016-1	23			12 DM HLF PT P-D1.lif - Image016-1	278				12 DM HLF PT P-D2.lif - Image009-1	4			12 DM HLF PT P-D2.lif - Image009-1	278
12 DM HLF PT P-D1.lif - Image016-1	13			12 DM HLF PT P-D1.lif - Image016-1	528				12 DM HLF PT P-D2.lif - Image009-1	11			12 DM HLF PT P-D2.lif - Image009-1	528
12 DM HLF PT P-D1.lif - Image016-1	18			12 DM HLF PT P-D1.lif - Image016-1	275

## Sheet: 1205Lu MAF CT
1205Lu MAF CT PD1								1205Lu MAF CT PD1
	0-0.29				0.3-1				0-0.29				0.3-1
12 DM MAF CT P-D1.lif - Image021-1	3			12 DM MAF CT P-D1.lif - Image021-1	469			12 DM MAF CT P-D2.lif - Image021-1	8			12 DM MAF CT P-D2.lif - Image021-1	245
12 DM MAF CT P-D1.lif - Image021-1	1			12 DM MAF CT P-D1.lif - Image021-1	203			12 DM MAF CT P-D2.lif - Image021-1	25			12 DM MAF CT P-D2.lif - Image021-1	380
12 DM MAF CT P-D1.lif - Image019-1	1			12 DM MAF CT P-D1.lif - Image019-1	116			12 DM MAF CT P-D2.lif - Image021-1	3			12 DM MAF CT P-D2.lif - Image021-1	225
12 DM MAF CT P-D1.lif - Image019-1	3			12 DM MAF CT P-D1.lif - Image019-1	192			12 DM MAF CT P-D2.lif - Image021-1	16			12 DM MAF CT P-D2.lif - Image021-1	362
12 DM MAF CT P-D1.lif - Image019-1	2			12 DM MAF CT P-D1.lif - Image019-1	204			12 DM MAF CT P-D2.lif - Image019-1	7			12 DM MAF CT P-D2.lif - Image019-1	341
12 DM MAF CT P-D1.lif - Image019-1	0			12 DM MAF CT P-D1.lif - Image019-1	59			12 DM MAF CT P-D2.lif - Image019-1	10			12 DM MAF CT P-D2.lif - Image019-1	182
12 DM MAF CT P-D1.lif - Image017-1	2			12 DM MAF CT P-D1.lif - Image017-1	407			12 DM MAF CT P-D2.lif - Image019-1	0			12 DM MAF CT P-D2.lif - Image019-1	79
12 DM MAF CT P-D1.lif - Image017-1	3			12 DM MAF CT P-D1.lif - Image017-1	476			12 DM MAF CT P-D2.lif - Image019-1	3			12 DM MAF CT P-D2.lif - Image019-1	90
12 DM MAF CT P-D1.lif - Image017-1	5			12 DM MAF CT P-D1.lif - Image017-1	251			12 DM MAF CT P-D2.lif - Image017-1	0			12 DM MAF CT P-D2.lif - Image017-1	270
12 DM MAF CT P-D1.lif - Image017-1	7			12 DM MAF CT P-D1.lif - Image017-1	137			12 DM MAF CT P-D2.lif - Image017-1	24			12 DM MAF CT P-D2.lif - Image017-1	276
12 DM MAF CT P-D1.lif - Image015-1	3			12 DM MAF CT P-D1.lif - Image015-1	153			12 DM MAF CT P-D2.lif - Image017-1	5			12 DM MAF CT P-D2.lif - Image017-1	184
12 DM MAF CT P-D1.lif - Image015-1	5			12 DM MAF CT P-D1.lif - Image015-1	86			12 DM MAF CT P-D2.lif - Image015-1	4			12 DM MAF CT P-D2.lif - Image015-1	542
12 DM MAF CT P-D1.lif - Image015-1	6			12 DM MAF CT P-D1.lif - Image015-1	106			12 DM MAF CT P-D2.lif - Image015-1	0			12 DM MAF CT P-D2.lif - Image015-1	186
12 DM MAF CT P-D1.lif - Image015-1	1			12 DM MAF CT P-D1.lif - Image015-1	150			12 DM MAF CT P-D2.lif - Image015-1	15			12 DM MAF CT P-D2.lif - Image015-1	347
12 DM MAF CT P-D1.lif - Image011-1	6			12 DM MAF CT P-D1.lif - Image011-1	436			12 DM MAF CT P-D2.lif - Image015-1	1			12 DM MAF CT P-D2.lif - Image015-1	106
12 DM MAF CT P-D1.lif - Image011-1	10			12 DM MAF CT P-D1.lif - Image011-1	254			12 DM MAF CT P-D2.lif - Image007-1	3			12 DM MAF CT P-D2.lif - Image007-1	255
12 DM MAF CT P-D1.lif - Image011-1	13			12 DM MAF CT P-D1.lif - Image011-1	373			12 DM MAF CT P-D2.lif - Image007-1	6			12 DM MAF CT P-D2.lif - Image007-1	261
12 DM MAF CT P-D1.lif - Image011-1	12			12 DM MAF CT P-D1.lif - Image011-1	266			12 DM MAF CT P-D2.lif - Image007-1	8			12 DM MAF CT P-D2.lif - Image007-1	283
12 DM MAF CT P-D1.lif - Image009-1	6			12 DM MAF CT P-D1.lif - Image009-1	276			12 DM MAF CT P-D2.lif - Image007-1	2			12 DM MAF CT P-D2.lif - Image007-1	216
12 DM MAF CT P-D1.lif - Image009-1	0			12 DM MAF CT P-D1.lif - Image009-1	91			12 DM MAF CT P-D2.lif - Image013-1	21			12 DM MAF CT P-D2.lif - Image013-1	393
12 DM MAF CT P-D1.lif - Image009-1	0			12 DM MAF CT P-D1.lif - Image009-1	75			12 DM MAF CT P-D2.lif - Image013-1	7			12 DM MAF CT P-D2.lif - Image013-1	307
12 DM MAF CT P-D1.lif - Image007-1	12			12 DM MAF CT P-D1.lif - Image007-1	397			12 DM MAF CT P-D2.lif - Image011-1	15			12 DM MAF CT P-D2.lif - Image011-1	292
12 DM MAF CT P-D1.lif - Image007-1	5			12 DM MAF CT P-D1.lif - Image007-1	422			12 DM MAF CT P-D2.lif - Image011-1	7			12 DM MAF CT P-D2.lif - Image011-1	190
12 DM MAF CT P-D1.lif - Image007-1	3			12 DM MAF CT P-D1.lif - Image007-1	171			12 DM MAF CT P-D2.lif - Image011-1	17			12 DM MAF CT P-D2.lif - Image011-1	274
12 DM MAF CT P-D1.lif - Image001-1	0			12 DM MAF CT P-D1.lif - Image001-1	94			12 DM MAF CT P-D2.lif - Image011-1	9			12 DM MAF CT P-D2.lif - Image011-1	166
12 DM MAF CT P-D1.lif - Image001-1	0			12 DM MAF CT P-D1.lif - Image001-1	314			12 DM MAF CT P-D2.lif - Image009-1	2			12 DM MAF CT P-D2.lif - Image009-1	220
								12 DM MAF CT P-D2.lif - Image009-1	4			12 DM MAF CT P-D2.lif - Image009-1	376
								12 DM MAF CT P-D2.lif - Image009-1	6			12 DM MAF CT P-D2.lif - Image009-1	241

## Sheet: 1205Lu MAF P
1205Lu MAF P PD1									1205Lu MAF P PD1
	0-0.29				0.3-1					0-0.29				0.3-1
12 DM MAF P P-D1.lif - Image019-1	3			12 DM MAF P P-D1.lif - Image019-1	402				12 DM MAF P P-D2.lif - Image019-1	11			12 DM MAF P P-D2.lif - Image019-1	193
12 DM MAF P P-D1.lif - Image019-1	0			12 DM MAF P P-D1.lif - Image019-1	138				12 DM MAF P P-D2.lif - Image019-1	14			12 DM MAF P P-D2.lif - Image019-1	495
12 DM MAF P P-D1.lif - Image019-1	12			12 DM MAF P P-D1.lif - Image019-1	375				12 DM MAF P P-D2.lif - Image019-1	11			12 DM MAF P P-D2.lif - Image019-1	487
12 DM MAF P P-D1.lif - Image017-1	10			12 DM MAF P P-D1.lif - Image017-1	523				12 DM MAF P P-D2.lif - Image017-1	25			12 DM MAF P P-D2.lif - Image017-1	479
12 DM MAF P P-D1.lif - Image017-1	8			12 DM MAF P P-D1.lif - Image017-1	225				12 DM MAF P P-D2.lif - Image017-1	11			12 DM MAF P P-D2.lif - Image017-1	334
12 DM MAF P P-D1.lif - Image017-1	5			12 DM MAF P P-D1.lif - Image017-1	410				12 DM MAF P P-D2.lif - Image015-1	20			12 DM MAF P P-D2.lif - Image015-1	633
12 DM MAF P P-D1.lif - Image015-1	13			12 DM MAF P P-D1.lif - Image015-1	353				12 DM MAF P P-D2.lif - Image015-1	13			12 DM MAF P P-D2.lif - Image015-1	328
12 DM MAF P P-D1.lif - Image015-1	8			12 DM MAF P P-D1.lif - Image015-1	290				12 DM MAF P P-D2.lif - Image013-1	22			12 DM MAF P P-D2.lif - Image013-1	616
12 DM MAF P P-D1.lif - Image015-1	11			12 DM MAF P P-D1.lif - Image015-1	312				12 DM MAF P P-D2.lif - Image013-1	8			12 DM MAF P P-D2.lif - Image013-1	467
12 DM MAF P P-D1.lif - Image015-1	18			12 DM MAF P P-D1.lif - Image015-1	414				12 DM MAF P P-D2.lif - Image011-1	23			12 DM MAF P P-D2.lif - Image011-1	1052
12 DM MAF P P-D1.lif - Image013-1	14			12 DM MAF P P-D1.lif - Image013-1	575				12 DM MAF P P-D2.lif - Image009-1	4			12 DM MAF P P-D2.lif - Image009-1	178
12 DM MAF P P-D1.lif - Image013-1	15			12 DM MAF P P-D1.lif - Image013-1	592				12 DM MAF P P-D2.lif - Image009-1	18			12 DM MAF P P-D2.lif - Image009-1	477
12 DM MAF P P-D1.lif - Image013-1	12			12 DM MAF P P-D1.lif - Image013-1	472				12 DM MAF P P-D2.lif - Image007-1	12			12 DM MAF P P-D2.lif - Image007-1	277
12 DM MAF P P-D1.lif - Image011-1	5			12 DM MAF P P-D1.lif - Image011-1	207				12 DM MAF P P-D2.lif - Image007-1	20			12 DM MAF P P-D2.lif - Image007-1	691
12 DM MAF P P-D1.lif - Image011-1	12			12 DM MAF P P-D1.lif - Image011-1	195				12 DM MAF P P-D2.lif - Image007-1	14			12 DM MAF P P-D2.lif - Image007-1	240
12 DM MAF P P-D1.lif - Image011-1	7			12 DM MAF P P-D1.lif - Image011-1	274				12 DM MAF P P-D2.lif - Image005-1	2			12 DM MAF P P-D2.lif - Image005-1	290
12 DM MAF P P-D1.lif - Image009-1	10			12 DM MAF P P-D1.lif - Image009-1	244				12 DM MAF P P-D2.lif - Image005-1	17			12 DM MAF P P-D2.lif - Image005-1	172
12 DM MAF P P-D1.lif - Image009-1	6			12 DM MAF P P-D1.lif - Image009-1	238				12 DM MAF P P-D2.lif - Image005-1	15			12 DM MAF P P-D2.lif - Image005-1	596
12 DM MAF P P-D1.lif - Image009-1	11			12 DM MAF P P-D1.lif - Image009-1	212				12 DM MAF P P-D2.lif - Image005-1	8			12 DM MAF P P-D2.lif - Image005-1	914
12 DM MAF P P-D1.lif - Image007-1	8			12 DM MAF P P-D1.lif - Image007-1	241				12 DM MAF P P-D2.lif - Image003-1	27			12 DM MAF P P-D2.lif - Image003-1	1100
12 DM MAF P P-D1.lif - Image007-1	10			12 DM MAF P P-D1.lif - Image007-1	235				12 DM MAF P P-D2.lif - Image003-1	12			12 DM MAF P P-D2.lif - Image003-1	302
12 DM MAF P P-D1.lif - Image007-1	7			12 DM MAF P P-D1.lif - Image007-1	172				12 DM MAF P P-D2.lif - Image003-1	20			12 DM MAF P P-D2.lif - Image003-1	331
12 DM MAF P P-D1.lif - Image005-1	10			12 DM MAF P P-D1.lif - Image005-1	357				12 DM MAF P P-D2.lif - Image001-1	7			12 DM MAF P P-D2.lif - Image001-1	269
12 DM MAF P P-D1.lif - Image005-1	7			12 DM MAF P P-D1.lif - Image005-1	288				12 DM MAF P P-D2.lif - Image001-1	11			12 DM MAF P P-D2.lif - Image001-1	495
12 DM MAF P P-D1.lif - Image005-1	13			12 DM MAF P P-D1.lif - Image005-1	569
12 DM MAF P P-D1.lif - Image005-1	14			12 DM MAF P P-D1.lif - Image005-1	370
12 DM MAF P P-D1.lif - Image003-1	13			12 DM MAF P P-D1.lif - Image003-1	494
12 DM MAF P P-D1.lif - Image001-1	10			12 DM MAF P P-D1.lif - Image001-1	245
12 DM MAF P P-D1.lif - Image001-1	9			12 DM MAF P P-D1.lif - Image001-1	179
12 DM MAF P P-D1.lif - Image001-1	12			12 DM MAF P P-D1.lif - Image001-1	398

## Sheet: 1205Lu MAF PT
1205Lu MAF PT PD1									1205Lu MAF PT PD2
	0-0.29				0.3-1					0-0.29				0.3-1
12 DM MAF PT P-D1.lif - Image029-1	7			12 DM MAF PT P-D1.lif - Image029-1	343				12 DM MAF PT P-D2.lif - Image025-1	24			12 DM MAF PT P-D2.lif - Image025-1	591
12 DM MAF PT P-D1.lif - Image029-1	4			12 DM MAF PT P-D1.lif - Image029-1	146				12 DM MAF PT P-D2.lif - Image025-1	19			12 DM MAF PT P-D2.lif - Image025-1	457
12 DM MAF PT P-D1.lif - Image029-1	9			12 DM MAF PT P-D1.lif - Image029-1	269				12 DM MAF PT P-D2.lif - Image025-1	14			12 DM MAF PT P-D2.lif - Image025-1	278
12 DM MAF PT P-D1.lif - Image027-1	20			12 DM MAF PT P-D1.lif - Image027-1	441				12 DM MAF PT P-D2.lif - Image025-1	6			12 DM MAF PT P-D2.lif - Image025-1	221
12 DM MAF PT P-D1.lif - Image027-1	7			12 DM MAF PT P-D1.lif - Image027-1	639				12 DM MAF PT P-D2.lif - Image023-1	14			12 DM MAF PT P-D2.lif - Image023-1	387
12 DM MAF PT P-D1.lif - Image027-1	14			12 DM MAF PT P-D1.lif - Image027-1	523				12 DM MAF PT P-D2.lif - Image023-1	16			12 DM MAF PT P-D2.lif - Image023-1	314
12 DM MAF PT P-D1.lif - Image027-1	9			12 DM MAF PT P-D1.lif - Image027-1	478				12 DM MAF PT P-D2.lif - Image023-1	26			12 DM MAF PT P-D2.lif - Image023-1	817
12 DM MAF PT P-D1.lif - Image025-1	13			12 DM MAF PT P-D1.lif - Image025-1	155				12 DM MAF PT P-D2.lif - Image019-1	5			12 DM MAF PT P-D2.lif - Image019-1	319
12 DM MAF PT P-D1.lif - Image025-1	12			12 DM MAF PT P-D1.lif - Image025-1	405				12 DM MAF PT P-D2.lif - Image019-1	23			12 DM MAF PT P-D2.lif - Image019-1	1053
12 DM MAF PT P-D1.lif - Image025-1	15			12 DM MAF PT P-D1.lif - Image025-1	326				12 DM MAF PT P-D2.lif - Image019-1	22			12 DM MAF PT P-D2.lif - Image019-1	756
12 DM MAF PT P-D1.lif - Image019-1	17			12 DM MAF PT P-D1.lif - Image019-1	591				12 DM MAF PT P-D2.lif - Image014-1	11			12 DM MAF PT P-D2.lif - Image014-1	331
12 DM MAF PT P-D1.lif - Image019-1	8			12 DM MAF PT P-D1.lif - Image019-1	348				12 DM MAF PT P-D2.lif - Image014-1	7			12 DM MAF PT P-D2.lif - Image014-1	313
12 DM MAF PT P-D1.lif - Image019-1	9			12 DM MAF PT P-D1.lif - Image019-1	402				12 DM MAF PT P-D2.lif - Image014-1	13			12 DM MAF PT P-D2.lif - Image014-1	469
12 DM MAF PT P-D1.lif - Image017-1	16			12 DM MAF PT P-D1.lif - Image017-1	331				12 DM MAF PT P-D2.lif - Image012-1	19			12 DM MAF PT P-D2.lif - Image012-1	641
12 DM MAF PT P-D1.lif - Image017-1	14			12 DM MAF PT P-D1.lif - Image017-1	271				12 DM MAF PT P-D2.lif - Image010-1	13			12 DM MAF PT P-D2.lif - Image010-1	418
12 DM MAF PT P-D1.lif - Image015-1	20			12 DM MAF PT P-D1.lif - Image015-1	218				12 DM MAF PT P-D2.lif - Image010-1	15			12 DM MAF PT P-D2.lif - Image010-1	323
12 DM MAF PT P-D1.lif - Image015-1	15			12 DM MAF PT P-D1.lif - Image015-1	405				12 DM MAF PT P-D2.lif - Image008-1	17			12 DM MAF PT P-D2.lif - Image008-1	698
12 DM MAF PT P-D1.lif - Image015-1	12			12 DM MAF PT P-D1.lif - Image015-1	270				12 DM MAF PT P-D2.lif - Image008-1	12			12 DM MAF PT P-D2.lif - Image008-1	629
12 DM MAF PT P-D1.lif - Image013-1	17			12 DM MAF PT P-D1.lif - Image013-1	323				12 DM MAF PT P-D2.lif - Image008-1	12			12 DM MAF PT P-D2.lif - Image008-1	140
12 DM MAF PT P-D1.lif - Image013-1	12			12 DM MAF PT P-D1.lif - Image013-1	202				12 DM MAF PT P-D2.lif - Image006-1	14			12 DM MAF PT P-D2.lif - Image006-1	346
12 DM MAF PT P-D1.lif - Image013-1	10			12 DM MAF PT P-D1.lif - Image013-1	215				12 DM MAF PT P-D2.lif - Image006-1	10			12 DM MAF PT P-D2.lif - Image006-1	252
12 DM MAF PT P-D1.lif - Image009-1	16			12 DM MAF PT P-D1.lif - Image009-1	301				12 DM MAF PT P-D2.lif - Image006-1	11			12 DM MAF PT P-D2.lif - Image006-1	431
12 DM MAF PT P-D1.lif - Image009-1	20			12 DM MAF PT P-D1.lif - Image009-1	372				12 DM MAF PT P-D2.lif - Series004-1	13			12 DM MAF PT P-D2.lif - Series004-1	650
12 DM MAF PT P-D1.lif - Image009-1	13			12 DM MAF PT P-D1.lif - Image009-1	265				12 DM MAF PT P-D2.lif - Series004-1	24			12 DM MAF PT P-D2.lif - Series004-1	418
12 DM MAF PT P-D1.lif - Image005-1	7			12 DM MAF PT P-D1.lif - Image005-1	466				12 DM MAF PT P-D2.lif - Series004-1	4			12 DM MAF PT P-D2.lif - Series004-1	156
12 DM MAF PT P-D1.lif - Image005-1	15			12 DM MAF PT P-D1.lif - Image005-1	264				12 DM MAF PT P-D2.lif - Image002-1	54			12 DM MAF PT P-D2.lif - Image002-1	1045
12 DM MAF PT P-D1.lif - Image005-1	13			12 DM MAF PT P-D1.lif - Image005-1	152

## Sheet: 1205Lu HDF CT
1205Lu HSF CT PD1									1205Lu HSF CT PD2
	0-0.29				0.3-1					0-0.29				0.3-1
12 DM HSF CT P-D1.lif - Image021-1	0			12 DM HSF CT P-D1.lif - Image021-1	241				12 DM HSF CT P-D2.lif - Image018-1	1			12 DM HSF CT P-D2.lif - Image018-1	194
12 DM HSF CT P-D1.lif - Image021-1	4			12 DM HSF CT P-D1.lif - Image021-1	292				12 DM HSF CT P-D2.lif - Image018-1	5			12 DM HSF CT P-D2.lif - Image018-1	230
12 DM HSF CT P-D1.lif - Image021-1	1			12 DM HSF CT P-D1.lif - Image021-1	351				12 DM HSF CT P-D2.lif - Image018-1	2			12 DM HSF CT P-D2.lif - Image018-1	224
12 DM HSF CT P-D1.lif - Image019-1	1			12 DM HSF CT P-D1.lif - Image019-1	90				12 DM HSF CT P-D2.lif - Image016-1	1			12 DM HSF CT P-D2.lif - Image016-1	256
12 DM HSF CT P-D1.lif - Image019-1	1			12 DM HSF CT P-D1.lif - Image019-1	185				12 DM HSF CT P-D2.lif - Image016-1	10			12 DM HSF CT P-D2.lif - Image016-1	468
12 DM HSF CT P-D1.lif - Image019-1	1			12 DM HSF CT P-D1.lif - Image019-1	148				12 DM HSF CT P-D2.lif - Image014-1	4			12 DM HSF CT P-D2.lif - Image014-1	754
12 DM HSF CT P-D1.lif - Image019-1	0			12 DM HSF CT P-D1.lif - Image019-1	147				12 DM HSF CT P-D2.lif - Image014-1	7			12 DM HSF CT P-D2.lif - Image014-1	484
12 DM HSF CT P-D1.lif - Image012-1	0			12 DM HSF CT P-D1.lif - Image012-1	238				12 DM HSF CT P-D2.lif - Image010-1	5			12 DM HSF CT P-D2.lif - Image010-1	700
12 DM HSF CT P-D1.lif - Image012-1	1			12 DM HSF CT P-D1.lif - Image012-1	143				12 DM HSF CT P-D2.lif - Image010-1	0			12 DM HSF CT P-D2.lif - Image010-1	131
12 DM HSF CT P-D1.lif - Image012-1	0			12 DM HSF CT P-D1.lif - Image012-1	192				12 DM HSF CT P-D2.lif - Image012-1	2			12 DM HSF CT P-D2.lif - Image012-1	193
12 DM HSF CT P-D1.lif - Image016-1	2			12 DM HSF CT P-D1.lif - Image016-1	331				12 DM HSF CT P-D2.lif - Image012-1	1			12 DM HSF CT P-D2.lif - Image012-1	255
12 DM HSF CT P-D1.lif - Image016-1	0			12 DM HSF CT P-D1.lif - Image016-1	257				12 DM HSF CT P-D2.lif - Image008-1	3			12 DM HSF CT P-D2.lif - Image008-1	476
12 DM HSF CT P-D1.lif - Image016-1	1			12 DM HSF CT P-D1.lif - Image016-1	125				12 DM HSF CT P-D2.lif - Image008-1	1			12 DM HSF CT P-D2.lif - Image008-1	193
12 DM HSF CT P-D1.lif - Image016-1	6			12 DM HSF CT P-D1.lif - Image016-1	348				12 DM HSF CT P-D2.lif - Image005-1	3			12 DM HSF CT P-D2.lif - Image005-1	301
12 DM HSF CT P-D1.lif - Image010-1	10			12 DM HSF CT P-D1.lif - Image010-1	306				12 DM HSF CT P-D2.lif - Image005-1	4			12 DM HSF CT P-D2.lif - Image005-1	265
12 DM HSF CT P-D1.lif - Image010-1	6			12 DM HSF CT P-D1.lif - Image010-1	258				12 DM HSF CT P-D2.lif - Image005-1	4			12 DM HSF CT P-D2.lif - Image005-1	320
12 DM HSF CT P-D1.lif - Image010-1	0			12 DM HSF CT P-D1.lif - Image010-1	147				12 DM HSF CT P-D2.lif - Image003-1	3			12 DM HSF CT P-D2.lif - Image003-1	136
12 DM HSF CT P-D1.lif - Image010-1	0			12 DM HSF CT P-D1.lif - Image010-1	188				12 DM HSF CT P-D2.lif - Image003-1	2			12 DM HSF CT P-D2.lif - Image003-1	257
12 DM HSF CT P-D1.lif - Image008-1	2			12 DM HSF CT P-D1.lif - Image008-1	312				12 DM HSF CT P-D2.lif - Image003-1	1			12 DM HSF CT P-D2.lif - Image003-1	110
12 DM HSF CT P-D1.lif - Image008-1	0			12 DM HSF CT P-D1.lif - Image008-1	142				12 DM HSF CT P-D2.lif - Image001-1	2			12 DM HSF CT P-D2.lif - Image001-1	313
12 DM HSF CT P-D1.lif - Image008-1	0			12 DM HSF CT P-D1.lif - Image008-1	103				12 DM HSF CT P-D2.lif - Image001-1	1			12 DM HSF CT P-D2.lif - Image001-1	380
12 DM HSF CT P-D1.lif - Image008-1	1			12 DM HSF CT P-D1.lif - Image008-1	74				12 DM HSF CT P-D2.lif - Image001-1	1			12 DM HSF CT P-D2.lif - Image001-1	160
12 DM HSF CT P-D1.lif - Image004-1	19			12 DM HSF CT P-D1.lif - Image004-1	352				12 DM HSF CT P-D2.lif - Image001-1	0			12 DM HSF CT P-D2.lif - Image001-1	141
12 DM HSF CT P-D1.lif - Image004-1	2			12 DM HSF CT P-D1.lif - Image004-1	166
12 DM HSF CT P-D1.lif - Image004-1	19			12 DM HSF CT P-D1.lif - Image004-1	397
12 DM HSF CT P-D1.lif - Image002-1	8			12 DM HSF CT P-D1.lif - Image002-1	354

[truncated: 14 more sheets: 1205Lu HDF P, 1205Lu HDF PT, SK5 Coll CT, SK5 Coll P, SK5 Coll PT, SK5 HLF CT, SK5 HLF5 P, SK5 HLF5 PT, SK5 MAF CT, SK5 MAF P, SK5 MAF PT, SK5 HDF CT, SK5 HDF P, SK5 HDF PT]
