# Supplementary material for: Targeting Discoidin Domain Receptors DDR1 and DDR2 overcomes matrix‐mediated tumor cell adaptation and tolerance to BRAF‐targeted therapy in melanoma
Source: EMBO Mol Med. 2021 Dec 27;14(2):e11814. doi: 10.15252/emmm.201911814 (PMC8819497; doi:10.15252/emmm.201911814)
Supplement: Supplementary file 7 — Source Data for Figure 8 [file EMMM-14-e11814-s003.zip]

Archive with 15 entries (12 files):
- Source_data_Figure_8/
- Source_data_Figure_8/Source_data_Fig_8A.pptx
- Source_data_Figure_8/Source_data_Fig_8B.pptx
- Source_data_Figure_8/Source_data_Fig_8D.pptx
- Source_data_Figure_8/Source_data_Fig_8E.pptx
- Source_data_Figure_8/Source_data_Fig_8F.pptx
- Source_data_Figure_8/Source_data_Fig_8G.pptx
- __MACOSX/
- __MACOSX/Source_data_Figure_8/
- __MACOSX/Source_data_Figure_8/._Source_data_Fig_8A.pptx
- __MACOSX/Source_data_Figure_8/._Source_data_Fig_8B.pptx
- __MACOSX/Source_data_Figure_8/._Source_data_Fig_8D.pptx
- __MACOSX/Source_data_Figure_8/._Source_data_Fig_8E.pptx
- __MACOSX/Source_data_Figure_8/._Source_data_Fig_8F.pptx
- __MACOSX/Source_data_Figure_8/._Source_data_Fig_8G.pptx
